# Supplementary material for: A Survey of Autoencoder Algorithms to Pave the Diagnosis of Rare Diseases
Source: Int J Mol Sci. 2021 Oct 8;22(19):10891. doi: 10.3390/ijms221910891 (PMC8509321; doi:10.3390/ijms221910891)
Supplement: Supplementary file 1 [file ijms-22-10891-s001.zip]

Archive with 1 entries (1 files):
- ijms-1400859-supplementary.xlsx
