# Supplementary material for: A Survey of Autoencoder Algorithms to Pave the Diagnosis of Rare Diseases
Source: Int J Mol Sci. 2021 Oct 8;22(19):10891. doi: 10.3390/ijms221910891 (PMC8509321; doi:10.3390/ijms221910891)
Supplement: Supplementary file 1 [file ijms-22-10891-s001.zip › ijms-1400859-supplementary.xlsx]

## Sheet: Supplementary Table 1
Method	Tools	Implementation	Tissue/Cell type/Disease context	Omics type	Dataset	Objectif	reference	year	advantages	disadvantages
DAE	-	Python (Theano)	Yeast	Time-series gene expression	Cho et al.	Features learning	Gupta et al.	2015	clustering better than PCA
DAE	ADAGE	Python, R	Bacteria	Microarray, RNA-seq	ArrayExpress: All data for P. aeruginosa ; GEO : GSE67038, GSE67006	Biological patterns identification, features extraction	Tan et al.	2016	eﬀectively summarize key features
Sparse AE	-	-	Yeast	Microarray	Princeton University Microarray Database, Hughes et al.	Learning yeast trancriptomic machinery	Chen et al.	2016	capable of learning biologically sensible representations of the data and revealing novel insights
DAE	DeepPatient	Python	Multiple diseases	Electronic Health Records	Mount Sinai data warehouse	Clinical predicrion	Miotto et al.	2016	Outperforms rawfeat, PCA, ICA, GMM and K-means classification	lack of high predictive power for some diseases
DAE	eADAGE	Python, R	Bacteria	Microarray, RNA-seq	ArrayExpress: All data for P. aeruginosa	Biological patterns identification, features extraction	Tan et al.	2017	Improved signatures identification compared to PCA, ICA, ADAGE and corADAGE
DAE + MMD-ResNets	DeepCyTOF	Python	Immune blood cell, Virus infection	Mass cytometry	FlowCAP-I	Cytometry gating, cell classification	Li et al.	2017	Improved prediction compared to FlowCAP-I competition winning methods
DAE + supervised methods	-	Python	Cancer (Leukemia), Lung, Kidney, Brain, Spleen, Thymus, Neuron, HSC, ESC	scRNA-seq, Network interactions	33 datasets from GEO	Cell feature learning, Cell subpopulation identification	Lin et al.	2017	Improved classification compared to PCA, TSNE NMF, ICA, SINCERA and SIMLR
AE	Outrider	R	Rare disease	bulk RNA-seq	GTEx, Kremer et al.	Gene expression outliers detection	Brechtmann et al.	2018	Improved for recalling simulated outliers compared to PCA and PEER
AE (+ k-means clustering)	-	R (ANN2)	Cancer (high risk neuroblastoma)	Multi omics (RNA-seq, Microarray, DNA copy number, DNA mutation)	TARGET, SEQC	Cancer stratification, Multiomics data intefration	Zhang et al.	2018	Improved performance for classification compared to PCA, iCluster and DGScore
VAE	Tybalt	Python	Cancer	bulk RNA-seq	TCGA	Cancer classification / stratification	Way and Greene	2018	Improved prediction compared to AE	lack of validation and evaluation
VAE	DeepProfile	Python	Cancer (Accute Myeloid Leukemia, Ovarian, Breast)	Microarray	All GEO patients expression samples	Drug response prediction, cancer subtype	Dincer et al.	2018	Improved classification compared to PCA and k-means, better correlation between original and reconstructed data compared to PCA and k-means
VAE	VASC	Python	Cancer (Colorectal, Glioblastoma), Pancreas, Embryonic cells, Brain	scRNA-seq	Hemberg group, ArrayExpress, 10x genomics	Dimension reduction, Low dimensional representation, Denoising	Wang et al.	2018	Improved classification compared to PCA, t-SNE, ZIFA, and SIMLR
VAE	scvis	Python	Cancer (Glioma, Melanoma)	scRNA-seq	GEO : GSE81905, GSE63473, GSE70630, GSE72056, GSE93421; Levine et al., Single cell portal, 10X Genomics	Dimension reduction, low dimensional representation	Ding et al.	2018	Improved embedding compared to pt-SNE, GPLVM, and PCA
AE	-	Python	Cancer (Liver : hepatocellular carcinoma)	RNAseq, miRNAseq, DNA methylation, microarray, clinical information	TCGA, ICGC	Survival Prediction, Multiomics data integration	Chaudhary et al.	2018	Improved survival prediction compared withh PCA and individual Cox-PH–based
DAE	DeepProg	Python	Cancer (Bladder)	RNAseq, miRNAseq, DNA methylation	TCGA, GEO : GSE84525	Survival Prediction, Multiomics data integration	Poirion et al.	2018	-
SAE	AutoImpute	Python/R	Cancer (Leukemia), Brain, Myoblasts, ESC	scRNA-seq	GEO : GSE66507, GSE45719, GSE67835, GSE52529, GSE59739, GSE60361; 10X Genomics : PBMC, ArrayExpress : E-MTAB-2600; SRA : SRP073767	Dropout events correction	Talwar et al.	2018	Improved clustering compared to MAGIC, scIMPUTE. Better variance stabilization compared to MAGIC, scIMPUTE, drIMPUTE
AE	GSAE	Python (Keras)	Cancer (Breast, Adenocarcinoma, Glioma, Melanoma)	RNA-seq	TCGA	Features extraction, Cancer subtype classification, Survival prediction	Chen et al.	2018	-	selective process leading to a lack of reproducibility
SAE	SSAE	-	Cancer (Lung, Breast, Stomach)	RNA-seq	TCGA	Features extraction, Cancer prediction	Xiao et al.	2018	Improved classification, prediction and AUC scores compared to SVM, RF, NN and AE
AE	DCA	Python (Keras, TensorFlow)	Lymphocytes, Monocytes, Endoderme	scRNA-seq, bulk RNA-seq, microarray	Francesconi et al., Chu et al., Paul et al., Zheng et al., GEO (GSE75748, GSE100866)	scRNA-seq denoising	Eraslan et al.	2019	Computationally more efficient compared to MAGIC, SAVER ans scImpute. Outperforms gene recovery compared to MAGIC, SAVER and scIMPUTE
VAE + vector arithmetics	scGen	Python	Lymphocytes, Monocytes	scRNA-seq	PBMC and others	prediction pertubation responses	Lotfollahi et al.	2019	Improved drug response prediction compared to CVAE, GAN and vector arithmetics
VAE	Dr.VAE	Python	Cancer	Multi omics (Pharmacological ,RNA-seq, microarray, DNA copy number, DNA mutation)	GDSC, PharmacoDB	Drug response prediction	Rampášek et al.	2019	Improved classification compared to SSVAE, RF, SVM, RidgeLR
AE	DeepDR	Python	Cancer	RNA-seq, Mutation annotation	CCLE, TCGA, TumorMap, GDSC	Drug response prediction	Chiu et al.	2019	Improved prediction error or stability compared to LR, SVM and PCA
cVAE, AE	deepDR	Python, Matlab	Alzheimer, Parkinson	Network interactions	DrugBank, repoDB	Drug repositionning	Zeng et al.	2019	Improved prediction compared to DTINet, KBMF, RF, SVM, RWR and Katz
VAE	scVI	Python	Cortex, Lymphocytes, Monocytes, Bipolar cells, Hematopoeitic progenitor cells	scRNA-seq	CORTEX, PBMC, BRAIN LARGE, RETINA, HEMATO, CBMC, BRAIN SMALL	Batch correction, Visualization, Clustering, Differential expression	Lopez et al.	2019	Improved performance in scalability. Better batch correction compared with ComBat and MNNs
VAE	-	Python	Cancer (Breast)	Multiomics (CNA, mRNA expression : microarray)	METABRIC	Multiomics data integration	Simidjievski et al.	2019	Improved prediction compared to SVM and RF
SAE	SAUCIE	Python	Cancer (Renal carcinoma, Breast), Dengue	Mass cytometry, scRNA-seq	GEO : GSE81905, GSE72857, GSE60361; 10X Genomics; Cytobank: 52942; Flowrepository : FR-FCM-ZYJP	Visualization, Batch correction, Clustering, Denoising	Amodio et al.	2019	Improved or as good as for Clustering (minibatch kmeans, phenograph and scVI), Batch correction (MNN, CCA), Visualization (PCA, Monocle2, UMPA, t-SNE, PHATE), Imputation (MAGIC, scIMPUTE, NNC)
AE	scScope	Python	Bacterial infection	scRNA-seq	GEO : GSE108097 (Mouse Cell Atlas), GSE100866 (CBMC), GSE63473, GSE92332; 10X Genomics	Batch correction, Celular feature learning, dropout imputation, Cell subpopulation identification	Deng et al.	2019	Improved scalability compared to DCA and scVI
AE	MAE	Python (Pytorch)	Cancer (Bladder, Glioma)	DNA methylation, Gene expression, miRNA expression, protein expression, clinical data	TCGA	Multiomics data integration, Clinical variable selection	Ma et al.	2019	Improved prediction compared to SVM, DT, NB, RF, VAE, Adversarial AE
DAE	reused ADAGE	-	Cancer (Lung)	Microarray	GEO (13 datasets)	Cancer signature identification	Wang et al.	2020	-
VAE	totalVI	Python	Spleen, Lymph Node (Mouse)	scRNA-seq, CITE-seq	GEO : GSE150599; PBMC, MALT	Dataset integration, Dimension reduction, Clustering	Gayoso et al.	2020	Improved classification compared to Factor Analysis
VAE	SISUA	Python	Lymphocytes, Monocytes	scRNA-seq, CITE-seq	PBMC, 10X Genomics	Features extraction, Cell type prediction	Trong et al.	2020	Improved embedding compared to DCA, scVI, scVAE and SISUA
VAE / GMVAE	scVAE	Python	Lymphocytes, Monocytes, Cancer (29 tissues)	scRNA-seq	PBMC, MBC, TCGA, GTEx	Classification/Clustering	Grønbech et al.	2021	Improved clusterisation compared to LFA, VAE, seurat, t-SNE, k-means, scvis and scVI
VAE	VAMB	Python	Microbiome	Metagenomics	MetaHIT, CAMI	Metagenomic binning	Nissen et al.	2021	Improved genome reconstruction compared to MetaBAT2, MaxBin2 and Canopy
AE, DAE, SAE, VAE	-	Python (Keras, TensorFlow)	Cancer (glioblastoma, colon adenocarcinoma, kidney renal clear cell carcinoma, breast invasive carcinoma)	Multi omics	TCGA	Subtype cancer classification	Franco etl al.	2021	-
DAE	FRASER	R	Rare disease, Mitochondrial disease	RNA-seq	GTEx, Kremer et al.	Aberrant splicing events detection	Mertes et al.	2021	Improved prediction compared to PCA and naïve BB
VAE	OmiEmbed	Python	Cancer	DNA methylation, Gene expression, miRNAseq	TCGA, TARGET, GEO : GSE109381	Dimension reduction, Cancer classification, Multi-omics integration, Survival prediction	Zhang et al.	2021	Improved classification, regression and survival prediction compared to UMAP, LLE, NMF, PCA, KPCA, DNNR, RFR and RSF
VAE	MMD-VAE4Omics	Python	Cancer (Ovarian)	CNV, mRNA, RNAseq, DNA methylation	TCGA	Multiomics data integration, Classification/Clustering, Survival prediction	Hira et al.	2021	Improved dimensionnality reduction compared to VAE
MoE multimodal deep generative model	scMM	Python (Pytorch)	Lymphocytes, Monocytes	scRNA-seq, CITE-seq, SHARE-seq	PBMC, Bone Marrow Mononuclear Cell, GEO : GSE140203	Multiomics data integration, Features extraction, Cross-modal generation	Minoura et al.	2021	Improved embedding compared to GAM, Better prediction compared to seurat
VAE	scMVAE	Python (Pytorch)	Cortex	scRNA-seq, SNARE-seq	GEO : GSE126074	Denoising, Clustering, Visualization, Multi-omics data integration	Zuo et al.	2021	Improved clustering compared seurat, scVI and CCA
SAE	SCA	R	Immune blood cell	scRNA-seq	Alessandri et al.	Features extraction, Clusterisation	Alessandri et al.	2021	-
Supplementary Table 1. List of tools and their main characteristics employing an AE algorithm or its variants or the analysis of biomedical data.
